# Supplementary material for: Hospitalization of HIV positive patients in a referral tertiary care hospital in Antananarivo Madagascar, 2010-2016: Trends, causes and outcome
Source: PLoS One. 2018 Aug 30;13(8):e0203437. doi: 10.1371/journal.pone.0203437 (PMC6117088; doi:10.1371/journal.pone.0203437)
Supplement: S1 Appendix — (XLSX) [file pone.0203437.s001.xlsx]

## Sheet: SPSS_02.09.2017
Previous hospital admission	Impaired general condition	Age	Weight loss	Years of admission	ART before admission	ART before 1st admission	No ART before 1st admission	Others	Others signs	Case_1	Case_N	Cause_AIDSrelated_recoded	Cause_H_AIDS_TB	Cause_H_AIDSrelated	Cause_H_nonAIDSrelated	CD4admission	Confirmed_diagnosis	convulsion	Cutaneous signs	Death	AIDS-related death	Duration_Months_HIV_admission	Neurological deficit	Duration_Months_HIV_admission	Diarrhoea	Duration_symptoms_6weeks	Duration_symptoms_week	Duration_hospitalisation_days	durée_hospitalisation_recoded	Dyspnea	Fever	Hemoptysis	Hospitalisation	AIDS-related events	NadirCD4	Number_previous_admission	Not on ART before 1st admission	WHO stage at discharge	Not on ART before admission	LTFU	LTFU_before 1st admission	Region	Discontinuation of ART before hospitalization	Discontinuation of ART before hospitalization before 1st admission	Sex	WHO stage at admission	Cough	Altered consciousness	TB
0	0	52	0	0	1	1	0	1	0	1	1		0		Neoplasia	116		0	0	0		42	0	42	0	0	0.1	11	1	0	0	0	Neoplasia	0	6	1	0	4	0	0	0	1	0	0	1	4	0	0
1	1	41	0	3	1			1	0	0	2		0		Side effects	139		0	0	0		2	0	2	0	0	4	3	0	0	0	0	Side effects	0	67	1		4	0	0		0	0		1	4	0	0
1	0	35	0	4	1			0	0	0	2		0		Side effects	58		0	0	0		1	0	1	0	0	3	32	4	0	0	0	Side effects	0	20	1		4	0	0		0	0		1	4	0	0
0	0	35	0	3	1	1	0	0	0	1	1		0		Side effects	314		0	1	0		1	0	1	0	0	0.2	1	0	0	1	0	Side effects	0	334		0	1	0	0	0	0	0	0	1	1	0	0
1	0	42	0	5	1			1	0	0	2		0		Side effects ARV	141		0	0	0		1	0	1	0	0	0.7	2	0	0	0	0	Side effects ARV	0	141	1		3	0	0		1	0		1	3	0	0
1	0	27	0	6	1			0	0	0	2		0		Side effects ARV			0	0	0		46	0	46	0	0	0.1	7	1	0	0	0	Side effects ARV	0		1		4	0	0		0	0		1	4	0	0
0	1	30	1	3	0			0	0	1	1		0		Non-specific WHO stage 3 events	41		0	0	1	0		0	0	1	0	4	8	1	0	1	0	Non-specific WHO stage 3 events	0	41			3	1	0		0	0		0	3	0	1
0	1	47	1	1	0			0	0	1	1		0		Non-specific WHO stage 3 events	80		0	0	0			1	0	0	0	2	11	1	0	0	0	Non-specific WHO stage 3 events	0	80			3	1	0		0	0		1	3	0	0
1	0	29	0	3	0			1	1	0	3		0		Infection	16		0	0	0		16	0	16	0	0	0.2	21	3	0	0	0	Infection	0	4	2		4	1	0		0	1		0	4	0	0
0	0	31	1	3	0			1	0	1	1		0		Infection	186		0	0	0			0	0	0	0	1	27	3	0	1	0	Infection	0	186			3	1	0		0	0		0	3	1	0
0	1	46	0	3	0			0	0	1	1		0		Infection	146		0	0	0			0	0	0	0	1	44	4	0	0	0	Infection	0	146			4	1	0		0	0		0	4	0	1
0	0	44	0	6	0			0	0	1	1		0		Infection	76		0	0	0			0	0	0	0	4	30	4	0	0	0	Infection	0				4	1	0		1	0		1	3	0	0
0	1	36	1	6	0	0	1	0	0	1	1		0		Infection	1043		0	0	0		0	1	0	0	1	24	45	4	0	1	0	Infection	0	1043		1	4	1	0	0	0	0	0	0	4	0	0
0	1	38	1	5	0			1	0	1	1		0		ART initiation	27		0	0	0			0	0	1	1	8	46	4	0	1	0	ART initiation	0	27			4	1	0		0	0		1	3	0	0
1	0	47	0	5	0			0	0	0	2		0		ART initiation	89		0	0	0		73	0	73	0	0	1	9	1	0	0	0	ART initiation	0	122	1		4	1	1		0	0		1	4	1	0
0	0	30	0	6	1	1	0	0	0	1	1		0		Gastrointestinal diseases	311		1	0	1	0	13	0	13	0	1	8	2	0	0	0	0	Gastrointestinal diseases	0	465		0	1	0	0	0	0	0	0	1	1	0	0
0	1	38	1	5	0	0	1	1	0	1	1		0		Gastrointestinal diseases	293		0	0	0		25	0	25	0	0	1	14	2	0	1	0	Gastrointestinal diseases	0			1	2	1	1	1	0	0	0	0	2	1	0
1	0	32	0	3	1			1	0	0	2		0		Neurological diseases	424		0	0	0		4	0	4	0	0	4	6	0	0	0	0	Neurological diseases	0	287	1		1	0	0		0	0		1	1	0	0
1	0	47	0	2	1			1	0	0	2		0		Neurological diseases	143		0	0	0		3	0	3	0	0	1	17	2	0	0	0	Neurological diseases	0	80	1		3	0	0		0	0		1	3	0	0
0	1	43	1	6	0	0	1	1	0	1	1		0		Neurological diseases	40		1	0	0		23	1	23	1	1	24	59	4	0	1	0	Neurological diseases	0			1	4	1	1	1	1	0	0	0	4	0	0
1	0	63	0	3	1			1	0	0	2		0		Neurological diseases			0	0	0		3	1	3	0	0	1	12	1	0	0	0	Neurological diseases	0	119	1		4	0	0		1	0		1	4	0	0
0	0	27	0	6	0	0	0	0	0	1	1		0		Psychiatric diseases			0	0	0		14	0	14	0	0	1	14	2	0	1	0	Psychiatric diseases	0			1	4	1	1	1	0	1	1	1	4	0	0
0	0	37	0	6	0	0	1	0	0	1	1	Cryptococcosis	0	Cryptococcosis		83	1	0	0	0		64	0	64	0	0	4	65	4	0	1	0	Cryptococcosis	1			1	4	1	1	1	0	0	0	1	4	1	0
1	1	39	0	5	0			1	0	0	2	Cryptococcosis	0	Cryptococcosis			1	0	0	1	1	4	0	4	0	0	1	9	1	0	0	0	Cryptococcosis	1	27	1		4	1	0		0	0		1	4	0	0
0	1	60	1	5	0			1	0	1	1	Cryptococcosis	0	Cryptococcosis		21	1	1	0	1	1		0	0	0	1	36	71	4	0	1	0	Cryptococcosis	1	21			4	1	0		1	0		0	4	0	1
0	0	50	0	6	0			0	0	1	1	Cryptococcosis	0	Cryptococcosis		92	1	0	0	0			0	0	0	0	3	74	4	0	1	0	Cryptococcosis	1	92			4	1	0		0	0		1	4	0	0
0	0	34	0	4	0			1	0	1	1	Cryptococcosis	0	Cryptococcosis		93	1	1	0	0			0	0	0	0	4	30	4	0	0	0	Cryptococcosis	1	93			4	1	0		0	0		1	1	0	1
0	1	71	0	3	0	0	0	1	0	1	1	Cryptococcosis	0	Cryptococcosis		145	1	0	0	1	1	118	0	118	0	0	1.2	20	2	0	1	0	Cryptococcosis	1	569		1	4	1	1	1	0	1	1	1	4	0	0
0	0	48	1	6	0	0	1	0	0	1	1	Cryptococcosis	0	Cryptococcosis		22	1	0	0	1	1	12	0	12	0	1	9	22	3	0	1	0	Cryptococcosis	1	22		1	4	1	0	0	0	0	0	1	4	0	1
0	0	34	1	5	0			1	0	1	1	Cryptococcosis	0	Cryptococcosis		4	1	0	0	1	1		0	0	0	1	24	4	0	0	1	0	Cryptococcosis	1	4			4	1	0		0	0		0	4	0	0
0	0	47	0	5	0	0	1	1	0	1	1	Cryptococcosis	0	Cryptococcosis		89	1	0	0	0		71	0	71	1	0	0.4	28	4	0	1	0	Cryptococcosis	1	122		1	4	1	1	1	0	0	0	1	4	0	0
0	1	42	0	6	0			0	0	1	1	Cryptococcosis	0	Cryptococcosis		86	1	0	0	1	1		0	0	1	0	4	12	1	0	1	0	Cryptococcosis	1	86			4	1	0		0	0		0	4	0	0
0	0	36	1	6	0			0	0	1	1	Cryptococcosis	0	Cryptococcosis		24	1	0	0	1	1		0	0	0	0	1	6	0	0	1	0	Cryptococcosis	1	24			4	1	0		0	0		0	3	0	0
1	0	26	0	5	1			0	0	0	2	HIV encephalopathy	0	HIV encephalopathy		52	0	1	0	0		2	0	2	0	0	0.1	7	1	0	0	0	HIV encephalopathy	1	3	1		4	0	0		0	0		0	4	0	0
0	1	53	1	3	0	0	1	0	0	1	1	Pneumocystis pneumonia	0	Pneumocystis pneumonia		223	0	1	0	0		0	0	0	0	1	12	15	2	0	1	0	Pneumocystis pneumonia	1	130		1	4	1	0	0	0	0	0	1	1	0	1
1	0	63	0	4	1			1	0	0	3	Pneumocystis pneumonia	0	Pneumocystis pneumonia		255	0	0	0	1	1	11	0	11	0	0	1	6	0	0	1	0	Pneumocystis pneumonia	1	119	2		4	0	0		1	0		1	4	1	1
0	1	41	1	3	0			1	0	1	1	Pneumocystis pneumonia	0	Pneumocystis pneumonia		67	0	0	0	0			0	0	1	0	4	16	2	0	1	0	Pneumocystis pneumonia	1	67			4	1	0		0	0		1	4	0	0
0	1	46	1	4	0			0	0	1	1	Pneumocystis pneumonia	0	Pneumocystis pneumonia		28	0	0	0	0			0	0	0	1	30	20	2	1	1	0	Pneumocystis pneumonia	1	28			4	1	0		0	0		1	3	1	1
0	1	68	0	6	0			0	0	1	1	Pneumocystis pneumonia	0	Pneumocystis pneumonia		152	0	0	0	1	1		1	0	0	0	5	21	3	0	0	0	Pneumocystis pneumonia	1	152			4	1	0		0	0		1	4	0	1
0	1	38	0	6	0			0	0	1	1	Extrapulmonary TB	1	Disseminated tuberculosis			0	1	0	0			0	0	0	0	1	41	4	0	1	0	Disseminated tuberculosis	1				4	1	0		1	0		1	4	0	1	Disseminated tuberculosis
0	1	34	1	3	0	0	0	0	0	1	1	Extrapulmonary TB	1	Disseminated tuberculosis		28	1	1	0	1	1	32	0	32	0	0	2	52	4	0	1	0	Disseminated tuberculosis	1			1	4	1	1	1	1	1	1	0	4	0	1	Disseminated tuberculosis
0	1	39	1	4	0			0	0	1	1	Extrapulmonary TB	1	Disseminated tuberculosis		213	0	0	0	1	1		1	0	0	0	5	23	3	0	1	0	Disseminated tuberculosis	1	213			4	1	0		0	0		0	4	0	1	Disseminated tuberculosis
0	0	27	0	6	0			0	0	1	1	Extrapulmonary TB	1	TB meningitis			0	1	0	0			0	0	0	0	2	25	3	0	1	0	TB meningitis	1				4	1	0		0	0		1	4	0	1	TB meningitis
0	0	45	0	3	1	1	0	1	0	1	1	Extrapulmonary TB	1	TB meningitis		49	0	0	0	0		0	0	0	0	1	8	43	4	0	1	0	TB meningitis	1	3		0	4	0	0	0	0	0	0	0	3	1	1	TB meningitis
0	1	29	1	5	0			0	0	1	1	Extrapulmonary TB	1	TB meningitis		34	0	1	0	0			0	0	0	1	12	55	4	1	1	0	TB meningitis	1	34			4	1	0		0	0		0	3	1	1	TB meningitis
0	1	26	1	5	0			0	0	1	1	Extrapulmonary TB	1	TB meningitis		110	1	0	0	1	1		0	0	0	1	6	24	3	1	1	0	TB meningitis	1	110			4	1	0		0	0		0	4	1	1	TB meningitis
0	0	43	1	5	0			0	0	1	1	Extrapulmonary TB	1	TB meningitis		703	0	0	0	1	1		0	0	0	1	12	19	2	0	1	0	TB meningitis	1	703			4	1	0		0	0		1	3	0	1	TB meningitis
0	0	36	0	6	0	0	0	0	0	1	1	Cerebral toxoplasmosis	0	Cerebral toxoplasmosis		43	1	1	0	0		43	1	43	0	0	3	29	4	0	1	0	Cerebral toxoplasmosis	1			1	4	1	1	1	0	1	1	1	4	0	1
0	0	68	0	6	0	0	0	0	0	1	1	Cerebral toxoplasmosis	0	Cerebral toxoplasmosis		87	0	0	0	1	1	118	1	118	1	0	3	5	0	0	0	0	Cerebral toxoplasmosis	1			1	4	1	1	1	1	1	1	1	4	0	0
0	1	34	1	6	0	0	1	0	0	1	1	Cerebral toxoplasmosis	0	Cerebral toxoplasmosis		5	1	1	0	1	1	0	0	0	1	0	3	2	0	0	1	0	Cerebral toxoplasmosis	1	5		1	4	1	0	0	1	0	0	1	4	0	0
0	1	73	0	5	0			0	0	1	1	Cerebral toxoplasmosis	0	Cerebral toxoplasmosis		10	1	1	0	0			0	0	0	0	2.5	30	4	1	0	0	Cerebral toxoplasmosis	1	10			4	1	0		1	0		1	4	0	1
0	0	42	0	6	0			0	0	1	1	Cerebral toxoplasmosis	0	Cerebral toxoplasmosis		22	1	0	0	0			0	0	0	0	2	4	0	0	1	0	Cerebral toxoplasmosis	1	22			4	1	0		1	0		1	4	0	0
1	0	43	0	6	1			0	0	0	2	Cerebral toxoplasmosis	0	Cerebral toxoplasmosis			1	1	0	0		25	1	25	0	0	0	7	1	0	0	0	Cerebral toxoplasmosis	1	40	1		4	0	0		1	0		0	4	0	0
0	1	45	1	1	0			0	0	1	1	Cerebral toxoplasmosis	0	Cerebral toxoplasmosis		69	0	0	1	1	1		1	0	0	1	12	19	2	0	1	0	Cerebral toxoplasmosis	1	69			4	1	0		1	0		1	4	1	0
0	0	40	0	6	0			0	0	1	1	Cerebral toxoplasmosis	0	Cerebral toxoplasmosis			1	1	1	0			1	0	0	0	2	27	3	0	1	0	Cerebral toxoplasmosis	1				4	1	0		0	0		1	3	0	0
0	0	40	0	2	0	0	1	0	0	1	1	Cerebral toxoplasmosis	0	Cerebral toxoplasmosis		22	1	1	0	0		0	0	0	0	0	4	26	3	0	0	0	Cerebral toxoplasmosis	1			1	4	1	0	0	1	0	0	1	4	0	0
1	0	40	0	2	0			1	0	0	2	Cerebral toxoplasmosis	0	Cerebral toxoplasmosis		119	0	1	1	0		6	0	6	0	0	1	22	3	0	1	0	Cerebral toxoplasmosis	1	22	1		4	1	0		1	1		1	4	0	0
0	1	37	1	6	0			0	0	1	1	Cerebral toxoplasmosis	0	Cerebral toxoplasmosis		42	1	1	0	0			0	0	0	1	8	63	4	1	1	0	Cerebral toxoplasmosis	1	42			4	1	0		0	0		1	4	0	0
0	1	58	0	4	0	0	1	0	0	1	1	Cerebral toxoplasmosis	0	Cerebral toxoplasmosis		107	1	0	0	1	1	0	1	0	1	0	2	27	3	0	1	0	Cerebral toxoplasmosis	1	107		1	4	1	0	0	1	0	0	1	4	0	1
0	1	41	0	6	0			0	0	1	1	Cerebral toxoplasmosis	0	Cerebral toxoplasmosis		106	1	1	0	0			1	0	0	0	4	12	1	0	0	0	Cerebral toxoplasmosis	1	106			4	1	0		1	0		1	4	0	0
0	1	33	0	6	0	0	1	0	0	1	1	Cerebral toxoplasmosis	0	Cerebral toxoplasmosis		102	1	1	0	1	1	37	1	37	0	0	1	5	0	0	0	0	Cerebral toxoplasmosis	1	232		1	4	1	1	1	0	0	0	1	4	0	1
0	1	53	0	6	1	1	0	0	0	1	1	Cerebral toxoplasmosis	0	Cerebral toxoplasmosis		160	0	0	0	0		0	0	0	0	1	12	20	2	1	1	0	Cerebral toxoplasmosis	1	160		0	4	0	0	0	0	0	0	1	4	0	1
0	0	47	0	6	0			0	0	1	1	Cerebral toxoplasmosis	0	Cerebral toxoplasmosis		163	0	1	0	0			1	0	0	0	1	39	4	0	1	0	Cerebral toxoplasmosis	1	163			4	1	0		1	0		0	4	0	1
0	1	38	0	3	0			1	0	1	1	Cerebral toxoplasmosis	0	Cerebral toxoplasmosis		116	1	1	0	0			1	0	0	1	16	48	4	0	1	0	Cerebral toxoplasmosis	1	116			4	1	0		1	0		1	4	1	1
1	1	28	0	3	1			0	0	0	2	Pulmonary TB	1	Pulmonary TB		58	0	0	0	1	1	2	0	2	1	0	0.4	27	3	1	1	0	Pulmonary TB	1	56	1		4	0	0		0	0		0	4	1	1	Pulmonary TB
0	1	39	0	3	0	0	1	0	0	1	1	Pulmonary TB	1	Pulmonary TB		47	0	0	1	0		0	0	0	0	0	5	46	4	0	1	0	Pulmonary TB	1	47		1	3	1	0	0	0	0	0	0	3	0	0	Pulmonary TB
1	0	53	0	6	1			0	0	0	2		0		Others			0	0	1	0	0	0	0	0	0	0.1	0	0	1	0	0	Others	0	160	1		4	0	0		0	0		1	4	1	0
0	0	33	0	6	0			1	0	1	1		0		Others	727		0	0	0			0	0	0	1	8	29	4	0	0	0	Others	0	727			1	1	0		1	0		0	1	0	0
1	1	30	1	5	1			1	0	0	2		0		Others	235		0	0	1	0	39	0	39	0	0	1	74	4	0	1	0	Others	0	7	1		4	0	0		1	0		0	4	1	0
1	0	51	0	6	1			0	1	0	2		0		Others			0	0	0		3	0	3	0	0	1	13	1	0	0	0	Others	0	92	1		4	0	0		0	0		1	4	0	0
0	0	39	0	1	1	1	0	1	0	1	1		0		Neoplasia	182		0	0	0		61	0	61	0	1	12	3	0	0	0	0	Neoplasia	0	220		0	3	0	0	0	0	0	0	0	3	0	0
1	0	45	0	4	1			1	0	0	4		0		Side effects	146		0	0	0		6	0	6	0	0	0.6	31	4	0	0	0	Side effects	0	212	3		4	0	0		0	0		1	4	0	0
1	0	54	0	6	1			0	0	0	2		0		Side effects			0	0	0		1	0	1	1	0	0.5	7	1	0	1	0	Side effects	0	64	1		4	0	0		0	0		1	4	0	0
0	1	21	1	3	0			0	0	1	1		0		Side effects	63		0	0	0			0	0	0	0	2	44	4	1	1	0	Side effects	0	63			3	1	0		1	0		1	3	1	0
1	0	45	0	6	1			0	0	0	2		0		Side effects	36		0	0	1	0	2	0	2	1	0	0.1	2	0	0	1	0	Side effects	0	23	1		4	0	0		1	0		0	4	0	0
1	1	44	0	3	1			1	1	0	2		0		Side effects	124		0	0	0		3	0	3	0	0	1	16	2	0	1	0	Side effects	0	212	1		4	0	0		0	0		1	3	0	0
1	0	50	0	6	1	1	0	0	0	1	1		0		Side effects	408		0	1	0		121	0	121	0	1	32	48	4	0	0	0	Side effects	0		0	0	4	0	0	0	1	0	0	0	4	0	0
0	1	44	0	2	1	1	0	1	0	1	1		0		Side effects	155		0	1	0		37	0	37	1	0	3	27	3	0	1	0	Side effects	0	400	1	0	4	0	0	0	0	0	0	0	4	0	0
0	0	28	0	1	0	0	1	0	0	1	1		0		Side effects	470		0	1	0		63	0	63	0	0	0.3	2	0	0	1	0	Side effects	0	247		1	2	1	0	0	1	0	0	1	2	0	0
0	1	35	1	4	1	1	0	1	1	1	1		0		Side effects ART	200		0	0	0		9	0	9	1	1	8	17	2	0	1	0	Side effects ARV	0			0	3	0	0	0	0	0	0	1	3	0	0
0	0	24	0	5	1	1	0	1	0	1	1		0		Side effects ART	269		0	0	0		4	0	4	0	0	2	1	0	0	0	0	Side effects ARV	0	347		0	1	0	0	0	0	0	0	1	1	0	0
1	0	41	0	6	1			0	0	0	2		0		Side effects ART			0	1	0		1	0	1	0	0	0.5	11	1	0	0	0	Side effects ARV	0	106	1		4	0	0		1	0		1	4	0	0
0	0	23	1	6	1	1	0	0	0	1	1		0		Non-specific WHO stage 3 events	629		0	0	0		29	0	29	0	1	6	20	2	0	1	0	Non-specific WHO stage 3 events	0	502		0	3	0	0	0	0	0	0	1	3	1	0
0	1	32	0	4	0	0	1	0	0	1	1		0		Non-specific WHO stage 3 events	47		0	1	0		3	0	3	0	1	8	7	1	0	0	0	Non-specific WHO stage 3 events	0	513		1	3	1	1	1	0	0	0	1	3	0	0
0	1	28	1	3	0	0	1	0	0	1	1		0		Non-specific WHO stage 3 events	61		0	0	0		57	0	57	1	0	4	11	1	0	1	0	Non-specific WHO stage 3 events	0			1	3	1	1	1	0	0	0	0	3	0	0
1	1	41	1	5	0			0	0	0	3		0		Non-specific WHO stage 3 events	474		0	0	0		101	0	101	1	1	8	9	1	0	0	0	Non-specific WHO stage 3 events	0	627	3		4	1	0		0	1		1	4	0	0
1	1	41	1	5	1			0	0	0	4		0		Non-specific WHO stage 3 events	350		0	0	0		108	0	108	1	1	12	5	0	0	0	0	Non-specific WHO stage 3 events	0	627	4		4	0	0		0	0		1	4	0	0
0	0	28	1	1	0			0	0	1	1		0		Non-specific WHO stage 3 events	295		0	0	0			0	0	0	0	4	10	1	0	1	0	Non-specific WHO stage 3 events	0	295			3	1	0		0	0		1	3	0	0
0	1	66	1	5	0			1	1	1	1		0		Non-specific WHO stage 3 events	93		0	0	0			0	0	0	0	2	22	3	0	0	0	Non-specific WHO stage 3 events	0	93			3	1	0		0	0		1	3	1	0
0	0	44	1	3	0			0	0	1	1		0		Non-specific WHO stage 3 events	212		0	0	0			0	0	1	0	3	11	1	0	1	0	Non-specific WHO stage 3 events	0	212			3	1	0		0	0		1	3	1	0
0	1	33	1	5	0	0	1	1	0	1	1		0		Non-specific WHO stage 3 events	7		0	0	0		1	0	1	1	0	4	4	0	1	1	1	Non-specific WHO stage 3 events	0	7		1	3	1	1	1	1	0	0	1	3	1	0
0	1	27	0	2	1	1	0	0	0	1	1		0		Non-specific WHO stage 3 events	37		0	0	0		0	0	0	1	0	2	9	1	0	1	0	Non-specific WHO stage 3 events	0	4		0	3	0	0	0	0	0	0	0	2	0	0
0	1	43	1	4	0	0	0	0	0	1	1		0		Non-specific WHO stage 3 events	49		0	0	0		73	0	73	1	1	24	7	1	0	1	0	Non-specific WHO stage 3 events	0	900		1	3	1	1	1	0	1	1	0	3	0	0
0	1	27	0	1	0			1	1	1	1		0		Non-specific WHO stage 3 events	230		0	0	0			0	0	0	0	4	19	2	0	1	0	Non-specific WHO stage 3 events	0	230			3	1	0		1	0		0	3	0	0
0	0	31	0	3	0			1	0	1	1		0		Non-specific WHO stage 3 events	226		0	0	0			0	0	1	0	1	10	1	0	1	0	Non-specific WHO stage 3 events	0	226			3	1	0		0	0		1	3	0	0
0	1	43	0	5	0	0	1	1	0	1	1		0		Infection	156		0	0	0		58	0	58	0	0	4	12	1	0	0	0	Infection	0	101		1	3	1	1	1	0	0	0	0	2	0	0
0	1	21	0	5	0	0	1	0	0	1	1		0		Infection	361		0	0	0		0	0	0	0	0	3	1	0	0	0	0	Infection	0	328		1	3	1	0	0	0	0	0	1	3	0	0
0	0	24	0	6	0	0	0	1	0	1	1		0		Infection			0	0	0		48	0	48	0	0	1	13	1	0	0	0	Infection	0	373		1	3	1	1	1	0	1	1	1	3	0	0
0	1	28	0	3	0			0	0	1	1		0		Infection	56		0	0	0			0	0	1	0	3	56	4	0	1	0	Infection	0	56			4	1	0		0	0		0	4	0	0
1	0	28	0	2	0			0	0	0	3		0		Infection	250		0	1	0		65	0	65	0	0	0.2	18	2	0	1	0	Infection	0	247	2		2	1	0		1	0		1	1	1	0
1	1	43	0	4	1			0	0	0	5		0		Infection			0	0	0		60	0	60	0	0	1	7	1	1	1	0	Infection	0	200	4		4	0	0		1	0		1	4	1	0
1	0	28	0	2	0			0	0	0	2		0		Infection	250		0	0	0		64	0	64	1	0	1	4	0	0	1	0	Infection	0	247	1		2	1	0		1	0		1	2	0	0
1	0	36	0	0	1			0	0	0	2		0		Infection	418		0	0	0		47	0	47	0	0	0.2	6	0	0	1	0	Infection	0	627	2		4	0	0		0	0		1	4	1	0
0	1	29	1	5	0			1	0	1	1		0		Infection	28		0	0	0			0	0	1	0	4	20	2	0	1	0	Infection	0	28			3	1	0		0	0		1	3	1	0
0	1	31	1	4	0			0	0	1	1		0		Infection	204		0	0	0			0	0	0	0	3	25	3	0	1	0	Infection	0	204			3	1	0		0	0		1	3	1	0
1	0	52	0	4	1			1	0	0	4		0		Infection	687		0	0	0		103	0	103	0	0	3	11	1	0	0	0	Infection	0	335	4		3	0	0		0	0		1	3	0	0
1	1	32	1	5	1			0	0	0	2		0		Infection	141		0	0	0		58	0	58	0	0	2	10	1	1	1	0	Infection	0	194	1		3	0	0		0	0		0	3	1	0
0	1	29	1	1	1	1	0	0	0	1	1		0		Infection	375		0	0	0		60	0	60	0	0	1	6	0	0	1	0	Infection	0	353		0	3	0	0	0	1	0	0	0	2	1	0
0	1	26	1	4	1	1	0	0	0	1	1		0		Infection	318		0	0	0		19	0	19	0	0	4	3	0	0	1	0	Infection	0			0	3	0	0	0	0	0	0	0	3	1	0
0	0	32	0	4	0	0	0	0	0	1	1		0		Infection	78		0	1	0		55	0	55	0	0	3	25	3	0	0	0	Infection	0	194		1	3	1	0	0	0	1	1	0	3	0	0
0	0	27	0	4	0			0	0	1	1		0		Infection	277		0	1	0			0	0	0	0	2	11	1	1	1	0	Infection	0	277			3	1	0		0	0		1	3	1	0
0	1	38	0	5	0	0	1	0	0	1	1		0		Infection	115		0	1	0		114	0	114	0	1	12	6	0	0	1	0	Infection	0	538		1	2	1	1	1	0	0	0	1	2	0	0
0	0	33	0	6	0	0	1	0	0	1	1		0		ART initiation	457		0	0	0		25	0	25	0	0	0.1	38	4	0	1	0	ART initiation	0			1	2	1	1	1	0	0	0	1	2	0	0
0	0	36	0	6	0	0	1	0	0	1	1		0		ART initiation			0	0	0		0	0	0	0	0	4	5	0	0	0	0	ART initiation	0	8		1	2	1	0	0	0	0	0	1	2	0	0
0	0	32	0	3	0	0	1	1	1	1	1		0		ART initiation	299		0	0	0		0	0	0	0	0	0.1	7	1	0	0	0	ART initiation	0	287		1	1	1	0	0	0	0	0	1	1	0	0
1	0	31	0	5	1			0	0	0	3		0		Others	487		0	0	1	0	9	0	9	0	0	1	6	0	0	1	0	Others	0	566	2		4	0	0		0	0		0	4	1	0
0	1	50	1	5	0			0	0	1	1		0		Cardiac diseases	185		0	0	0			0	0	1	0	1	26	3	0	1	0	Cardiac diseases	0	185			3	1	0		0	0		1	3	1	0
1	0	36	0	6	1			0	0	0	2		0		Surgical pathology	482		0	0	0		1	0	1	0	0	0.1	8	1	0	0	0	Surgical pathology	0	8	1		2	0	0		0	0		1	2	0	0
1	0	36	0	6	1			0	0	0	3		0		Surgical pathology			0	0	1	0	2	0	2	0	0	0.1	1	0	0	0	0	Surgical pathology	0	8	2		2	0	0		0	0		1	2	0	0
0	0	43	0	5	0	0	1	1	0	1	1		0		Surgical pathology	85		0	0	0		89	0	89	0	0	1	5	0	0	0	0	Surgical pathology	0	85		1	2	1	1	1	0	0	0	1	2	0	0
1	0	39	0	1	1			1	0	0	2		0		Surgical pathology	187		0	0	0		61	0	61	0	1	14	2	0	0	1	0	Surgical pathology	0	220	1		4	0	0		0	0		0	3	0	0
1	1	46	0	2	1			1	0	0	2		0		Surgical pathology	151		0	0	1	0	1	0	1	0	0	0.1	5	0	1	0	0	Surgical pathology	0	151	1		4	0	0		1	0		1	4	0	0
0	0	23	0	4	0	0	1	1	0	1	1		0		Gastrointestinal diseases	198		0	0	0		0	0	0	1	0	2	6	0	0	1	0	Gastrointestinal diseases	0	198		1	1	1	0	0	1	0	0	1	1	1	0
0	0	26	0	6	1	1	0	1	0	1	1		0		Gastrointestinal diseases	150		0	0	0		24	0	24	0	0	1	18	2	0	0	0	Gastrointestinal diseases	0			0	4	0	0	0	0	0	0	0	4	0	0
0	0	48	0	0	1	1	0	1	0	1	1		0		Gastrointestinal diseases	454		0	0	0		58	0	58	0	0	4	9	1	0	0	0	Gastrointestinal diseases	0	335	2	0	3	0	0	0	0	0	0	1	3	0	0
1	0	49	0	1	1			0	0	0	3		0		Gastrointestinal diseases	520		0	0	0		68	0	68	0	0	0.5	13	1	0	1	0	Gastrointestinal diseases	0	335	4		3	0	0		0	0		1	3	1	0
1	0	48	0	0	1			1	0	0	2		0		Gastrointestinal diseases	454		0	0	0		63	0	63	0	0	1	7	1	0	0	0	Gastrointestinal diseases	0	335	3		3	0	0		0	0		1	3	0	0
0	0	60	0	5	0			1	0	1	1		0		Gastrointestinal diseases	117		0	0	0			0	0	0	0	1	6	0	0	0	0	Gastrointestinal diseases	0	117			1	1	0		0	0		1	1	0	0
1	0	29	0	4	0			1	1	0	2		0		Neurological diseases	149		0	1	0		3	0	3	0	0	3	11	1	0	0	0	Neurological diseases	0	238	1		4	1	1		0	0		0	4	0	0
1	0	27	0	4	1			1	0	0	4		0		Neurological diseases	240		0	0	0		24	0	24	1	0	1	9	1	0	1	0	Neurological diseases	0	4	3		4	0	0		0	0		0	4	0	0
0	1	25	0	4	0			0	0	1	1		0		Neurological diseases	3		0	1	0			0	0	0	0	2	46	4	0	1	0	Neurological diseases	0	3			4	1	0		0	0		0	4	0	0
0	1	46	1	4	0			0	0	1	1		0		Neurological diseases	9		0	0	1	0		0	0	1	1	28	41	4	0	1	0	Neurological diseases	0	9			3	1	0		1	0		0	3	1	0
0	0	30	1	4	0	0	0	1	1	1	1		0		Neurological diseases	92		0	0	0		89	0	89	0	1	6	4	0	0	0	0	Neurological diseases	0	116		1	2	1	0	0	0	1	1	0	2	0	0
1	1	34	1	5	1			0	0	0	2		0		Psychiatric diseases	305		0	0	0		32	0	32	0	0	1	19	2	0	0	0	Psychiatric diseases	0	87	1		4	0	0		1	0		0	4	0	0
0	0	34	0	4	0	0	0	1	0	1	1	Esophageal candidiasis	0	Esophageal candidiasis		17	0	0	0	0		38	0	38	1	1	6	14	2	0	1	0	Esophageal candidiasis	1	289		1	4	1	1	1	0	1	1	1	3	0	0
1	1	28	0	3	1			1	0	0	2	Esophageal candidiasis	0	Esophageal candidiasis		44	1	0	0	0		9	0	9	0	0	0.2	6	0	0	0	0	Esophageal candidiasis	1	4	1		4	0	0		0	0		0	3	0	0
0	1	30	1	4	0	0	0	1	0	1	1	HIV-associated cardiomyopathy	0	HIV-associated cardiomyopathy		228	1	0	0	0		7	0	7	0	1	8	12	1	0	1	0	Cardiopathie liée au VIH	1	210		1	4	1	0	0	1	1	1	0	4	1	0
0	1	55	1	6	1	1	0	0	1	1	1	Cryptococcosis	0	Cryptococcosis		192	1	0	0	1	1	5	0	5	0	0	2	22	3	0	0	0	Cryptococcosis	1	119		0	4	0	0	0	0	0	0	1	3	0	0
1	1	47	1	5	1			1	1	0	2	Cryptococcosis	0	Cryptococcosis		126	1	0	0	0		19	0	19	0	0	1	14	2	0	1	0	Cryptococcosis	1	146	1		4	0	0		0	0		0	4	0	0
0	0	32	0	5	0	0	0	1	1	1	1	HIV encephalopathy	0	HIV encephalopathy		91	0	0	0	0		3	0	3	0	1	12	17	2	0	0	0	HIV encephalopathy	1			1	4	1	1	1	1	1	1	0	4	0	0
0	1	40	1	5	0			0	0	1	1	HIV encephalopathy	0	HIV encephalopathy		52	0	0	0	0			0	0	1	0	2	21	3	0	0	0	HIV encephalopathy	1	52			4	1	0		1	0		0	4	0	0
0	1	28	1	4	0			0	0	1	1	Disseminated NTM	0	Disseminated NTM		11	1	0	0	0			0	0	1	0	2	53	4	0	1	0	Disseminated NTM	1	11			4	1	0		0	0		1	3	1	0
0	1	30	1	5	0	0	1	0	0	1	1	Disseminated NTM	0	Disseminated NTM		7	0	0	0	0		37	0	37	0	0	4	38	4	0	1	0	Disseminated NTM	1			1	4	1	1	1	1	0	0	0	4	1	0
0	0	45	0	6	0	0	1	0	1	1	1	NHML	0	LMNH		23	1	0	0	0		0	0	0	1	1	32	11	1	0	1	0	LMNH	1	23		1	4	1	0	0	1	0	0	0	4	0	0
0	1	63	0	3	0			0	0	1	1	Bacterial meningitis	0	Bacterial meningitis		119	0	0	0	0			0	0	0	1	12	33	4	1	1	0	Méningite bactérienne	1	119			4	1	0		1	0		1	4	1	0
0	1	35	1	4	0	0	1	0	0	1	1	HIV-associated nephropathy	0	HIV-associated nephropathy		136	1	0	0	1	1	130	0	130	1	0	2	12	1	0	1	0	HIV-associated nephropathy	1			1	4	1	1	1	0	0	0	1	3	0	0
0	1	40	1	5	0			1	1	1	1	HIV-associated nephropathy	0	HIV-associated nephropathy		64	1	0	0	1	1		0	0	0	1	16	26	3	0	1	0	HIV-associated nephropathy	1	64			4	1	0		0	0		1	4	0	0
0	1	48	0	5	0			0	0	1	1	HIV-associated nephropathy	0	HIV-associated nephropathy		219	1	0	0	0			0	0	0	0	1	23	3	0	0	0	HIV-associated nephropathy	1	219			4	1	0		1	0		0	4	0	0
0	1	50	1	6	0			0	0	1	1	Pneumocystis pneumonia	0	Pneumocystis pneumonia		19	0	0	0	1	1		0	0	0	1	8	39	4	0	0	0	Pneumocystis pneumonia	1	19			4	1	0		1	0		1	4	1	0
0	1	34	1	3	0			1	0	1	1	Pneumocystis pneumonia	0	Pneumocystis pneumonia		26	0	0	0	0			0	0	1	0	2	24	3	0	1	0	Pneumocystis pneumonia	1	26			4	1	0		0	0		0	4	1	0
0	1	35	0	1	0			0	0	1	1	Pneumocystis pneumonia	0	Pneumocystis pneumonia		100	0	0	0	0			0	0	1	0	2	19	2	1	1	0	Pneumocystis pneumonia	1	100			4	1	0		1	0		1	4	1	0
0	1	36	0	5	0	0	1	0	0	1	1	Pneumocystis pneumonia	0	Pneumocystis pneumonia		22	1	0	0	0		69	0	69	0	0	4	28	4	1	1	0	Pneumocystis pneumonia	1			1	4	1	1	1	0	0	0	1	3	1	0
0	0	26	0	6	0			0	0	1	1	Pneumocystis pneumonia	0	Pneumocystis pneumonia			1	0	0	0			0	0	0	0	4	10	1	1	1	0	Pneumocystis pneumonia	1				4	1	0		1	0		1	4	1	0
0	1	50	1	6	0			0	0	1	1	Pneumocystis pneumonia	0	Pneumocystis pneumonia		40	0	0	0	0			0	0	0	1	16	9	1	0	1	0	Pneumocystis pneumonia	1	40			4	1	0		0	0		1	4	1	0
0	1	55	0	6	0			0	0	1	1	Pneumocystis pneumonia	0	Pneumocystis pneumonia			0	0	0	0			0	0	0	1	20	14	2	0	1	0	Pneumocystis pneumonia	1				4	1	0		0	0		0	4	1	0
0	1	50	1	4	0	0	1	0	0	1	1	Pneumocystis pneumonia	0	Pneumocystis pneumonia			0	0	0	1	1	36	0	36	0	0	1	0	0	1	0	0	Pneumocystis pneumonia	1	340		1	4	1	0	0	0	0	0	1	4	0	0
1	1	46	0	1	1			0	0	0	2	Pneumocystis pneumonia	0	Pneumocystis pneumonia		106	0	0	0	0		266	0	266	0	0	0.5	11	1	1	1	0	Pneumocystis pneumonia	1	117	1		4	0	0		0	0		0	3	1	0
0	1	39	1	5	0			0	0	1	1	Pneumocystis pneumonia	0	Pneumocystis pneumonia		122	0	0	0	1	1		0	0	0	1	8	36	4	1	1	0	Pneumocystis pneumonia	1	122			4	1	0		0	0		1	4	1	0
0	0	45	0	6	0	0	1	0	0	1	1	Pneumocystis pneumonia	0	Pneumocystis pneumonia			0	0	0	1	1	0	0	0	1	0	4	43	4	1	1	0	Pneumocystis pneumonia	1			1	4	1	0	0	1	0	0	0	4	0	0
0	1	29	0	3	0			0	0	1	1	Pneumocystis pneumonia	0	Pneumocystis pneumonia		238	0	0	0	0			0	0	0	0	1	9	1	1	1	0	Pneumocystis pneumonia	1	238			4	1	0		0	0		0	3	1	0
1	1	54	0	6	0			0	0	0	5	Pneumocystis pneumonia	0	Pneumocystis pneumonia			1	0	0	0		138	0	138	0	0	4	10	1	0	1	0	Pneumocystis pneumonia	1	335	5		4	1	0		0	1		1	3	1	0
0	0	24	1	6	0			0	1	1	1	Pneumocystis pneumonia	0	Pneumocystis pneumonia			0	0	0	0			0	0	0	0	4	19	2	0	1	0	Pneumocystis pneumonia	1				4	1	0		0	0		0	4	1	0
0	1	43	1	3	0	0	0	0	0	1	1	Pneumocystis pneumonia	0	Pneumocystis pneumonia		211	1	0	1	0		46	0	46	0	1	24	24	3	1	1	1	Pneumocystis pneumonia	1	200		1	4	1	0	0	1	1	1	1	3	1	0
0	1	45	1	6	0			1	0	1	1	Pneumocystis pneumonia	0	Pneumocystis pneumonia			0	0	0	0			0	0	1	0	5	25	3	0	1	0	Pneumocystis pneumonia	1				4	1	0		0	0		0	4	1	0
0	0	24	0	6	0	0	1	1	0	1	1	Pneumocystis pneumonia	0	Pneumocystis pneumonia			1	0	0	0		0	0	0	0	0	2	13	1	0	1	0	Pneumocystis pneumonia	1			1	4	1	0	0	0	0	0	1	4	0	0
0	1	61	1	5	1	1	0	0	0	1	1	Pneumocystis pneumonia	0	Pneumocystis pneumonia		63	0	0	0	0		142	0	142	0	1	8	15	2	1	1	0	Pneumocystis pneumonia	1	250		0	4	0	0	0	0	0	0	1	3	1	0
0	1	32	0	6	0	0	1	0	0	1	1	Pneumocystis pneumonia	0	Pneumocystis pneumonia			0	0	0	0		41	0	41	1	0	4	17	2	0	1	0	Pneumocystis pneumonia	1			1	4	1	1	1	1	0	0	1	3	1	0
0	1	39	0	6	0	0	1	0	1	1	1	Pneumocystis pneumonia	0	Pneumocystis pneumonia		96	0	0	0	1	1	0	0	0	0	0	4	3	0	1	1	0	Pneumocystis pneumonia	1	96		1	4	1	0	0	0	0	0	1	4	1	0
0	1	29	1	5	0			0	0	1	1	Pneumocystis pneumonia	0	Pneumocystis pneumonia		63	0	0	0	0			0	0	0	1	12	24	3	1	1	0	Pneumocystis pneumonia	1	63			4	1	0		0	0		1	4	1	0
0	1	27	1	4	0			1	0	1	1	Pneumocystis pneumonia	0	Pneumocystis pneumonia		98	0	0	0	0			0	0	1	1	24	31	4	0	1	0	Pneumocystis pneumonia	1	98			4	1	0		1	0		0	4	1	0
0	1	46	1	3	0	0	1	0	0	1	1	CMV retinitis	0	CMV retinitis		53	0	0	0	0		2	0	2	0	1	12	26	3	0	0	0	Rétinite à CMV	1			1	4	1	0	0	1	0	0	1	4	1	0
0	0	41	1	2	0	0	1	0	0	1	1	CMV retinitis	0	CMV retinitis		105	0	0	0	0		0	0	0	0	0	2	24	3	0	1	0	Rétinite à CMV	1	105		1	4	1	0	0	1	0	0	0	4	0	0
0	1	43	1	5	0			0	0	1	1	Salmonellosis	0	Salmonellosis		202	1	0	0	0			0	0	1	1	16	33	4	0	1	0	Salmonellose mineure	1	202			4	1	0		0	0		1	4	0	0
1	1	31	0	5	1			0	0	0	2	Salmonellosis	0	Salmonellosis		487	1	0	0	0		7	0	7	1	0	1	39	4	0	1	0	Salmonellose mineure	1	566	1		4	0	0		0	0		0	4	1	0
0	0	36	0	6	0	0	1	0	0	1	1	Kaposi sarcoma	0	Kaposi sarcoma			1	0	1	0		0	0	0	0	1	52	14	2	0	0	0	Sarcome de Kaposi	1			1	4	1	0	0	1	0	0	1	4	0	0
1	1	43	0	3	0			0	0	0	2	Kaposi sarcoma	0	Kaposi sarcoma		134	0	0	1	0		49	0	49	0	0	0.2	31	4	1	1	0	Sarcome de Kaposi	1	200	1		4	1	0		1	1		1	4	1	0
1	0	43	1	3	1			0	0	0	3	Kaposi sarcoma	0	Kaposi sarcoma		106	1	0	1	0		54	0	54	0	0	1.4	32	4	1	1	0	Sarcome de Kaposi	1	200	2		4	0	0		1	0		1	4	0	0
0	0	18	0	1	0			1	1	1	1	Kaposi sarcoma	0	Kaposi sarcoma		55	1	0	1	0			0	0	0	1	48	16	2	0	0	0	Sarcome de Kaposi	1	55			4	1	0		1	0		1	4	0	0
1	1	33	1	6	0			0	0	0	2	HIV wasting syndrome	0	HIV wasting syndrome		22	1	0	0	0		19	0	19	1	0	1	44	4	0	1	0	Syndrome cachectique du VIH	1		1		4	1	1		1	1		0	4	0	0
1	0	44	0	6	1			0	0	0	2	Extrapulmonary TB	1	Disseminated tuberculosis		252	0	0	0	0		2	0	2	0	0	0.2	19	2	0	1	0	Disseminated tuberculosis	1	76	1		4	0	0		1	0		1	4	0	0	Disseminated tuberculosis
0	1	34	1	5	0	0	1	1	1	1	1	Extrapulmonary TB	1	Disseminated tuberculosis		238	1	0	0	0		7	0	7	0	1	24	34	4	0	1	0	Disseminated tuberculosis	1			1	4	1	1	1	0	0	0	1	4	1	0	Disseminated tuberculosis
0	1	45	1	3	0			0	0	1	1	Extrapulmonary TB	1	Disseminated tuberculosis		7	1	0	0	0			0	0	0	1	12	18	2	1	1	0	Disseminated tuberculosis	1	7			4	1	0		0	0		1	4	1	0	Disseminated tuberculosis
0	1	50	1	6	0			0	0	1	1	Extrapulmonary TB	1	Disseminated tuberculosis			1	0	0	0			0	0	1	1	20	194	4	0	1	0	Disseminated tuberculosis	1				4	1	0		1	0		1	4	1	0	Disseminated tuberculosis
0	1	44	1	6	0	0	1	0	0	1	1	Extrapulmonary TB	1	Disseminated tuberculosis		86	1	0	0	0		0	0	0	0	1	24	19	2	0	1	0	Disseminated tuberculosis	1	86		1	4	1	0	0	0	0	0	1	4	0	0	Disseminated tuberculosis
0	1	34	1	5	0	0	0	1	1	1	1	Extrapulmonary TB	1	Disseminated tuberculosis		87	1	0	0	0		30	0	30	0	1	16	45	4	0	1	0	Disseminated tuberculosis	1			1	4	1	1	1	1	1	1	0	3	1	0	Disseminated tuberculosis
0	0	67	1	6	0			0	1	1	1	Extrapulmonary TB	1	Disseminated tuberculosis			1	0	0	0			0	0	0	1	24	14	2	0	1	0	Disseminated tuberculosis	1				4	1	0		0	0		0	4	1	0	Disseminated tuberculosis
0	1	31	1	4	0			1	0	1	1	Extrapulmonary TB	1	Disseminated tuberculosis		145	0	0	0	0			0	0	0	0	2	10	1	0	1	0	Disseminated tuberculosis	1	145			4	1	0		0	0		0	4	1	0	Disseminated tuberculosis
0	1	62	1	6	0			0	0	1	1	Extrapulmonary TB	1	Disseminated tuberculosis		12	0	0	0	1	1		0	0	0	1	8	93	4	0	1	0	Disseminated tuberculosis	1	12			4	1	0		1	0		1	4	1	0	Disseminated tuberculosis
0	1	32	1	6	0	0	1	0	0	1	1	Extrapulmonary TB	1	Disseminated tuberculosis		166	0	0	0	1	1	7	0	7	1	0	2	34	4	0	1	0	Disseminated tuberculosis	1	166		1	4	1	0	0	0	0	0	1	3	1	0	Disseminated tuberculosis
0	0	48	1	4	0			0	0	1	1	Extrapulmonary TB	1	Disseminated tuberculosis		193	1	0	0	1	1		0	0	1	0	3	16	2	1	1	0	Disseminated tuberculosis	1	193			4	1	0		0	0		0	4	0	0	Disseminated tuberculosis
1	0	36	1	0	0	0	1	1	1	1	1	Extrapulmonary TB	1	Disseminated tuberculosis		418	0	0	1	0		41	0	41	0	0	3	64	4	0	1	0	Disseminated tuberculosis	1	627	1	1	4	1	1	1	0	0	0	1	4	0	0	Disseminated tuberculosis
0	1	26	1	5	0	0	0	0	0	1	1	Extrapulmonary TB	1	Disseminated tuberculosis		142	1	0	0	0		32	0	32	0	0	1	75	4	1	1	0	Disseminated tuberculosis	1	238		1	4	1	1	1	0	1	1	1	4	1	0	Disseminated tuberculosis
0	1	42	1	4	0			1	1	1	1	Extrapulmonary TB	1	Disseminated tuberculosis		43	0	0	0	1	1		0	0	0	0	2	36	4	0	1	0	Disseminated tuberculosis	1	43			4	1	0		0	0		0	4	0	0	Disseminated tuberculosis
1	1	35	0	5	0			1	1	0	2	Extrapulmonary TB	1	Psychiatric diseases		99	1	0	0	0		23	0	23	0	0	2	27	3	0	1	0	Nodal tuberculosis	1	435	1		4	1	1		0	0		1	4	1	0	Psychiatric diseases
0	1	36	0	4	0	0	1	1	1	1	1	Extrapulmonary TB	1	Psychiatric diseases		270	1	0	0	0		18	0	18	0	1	8	18	2	0	1	0	Nodal tuberculosis	1	435		1	4	1	1	1	0	0	0	1	4	0	0	Psychiatric diseases
0	1	43	1	4	0	0	1	1	1	1	1	Extrapulmonary TB	1	Psychiatric diseases		346	1	0	0	0		37	0	37	0	1	12	29	4	0	1	0	Nodal tuberculosis	1	490		1	4	1	1	1	0	0	0	1	3	0	0	Psychiatric diseases
1	1	45	0	4	1			1	0	0	3	Extrapulmonary TB	1	Psychiatric diseases		159	0	0	0	0		5	0	5	0	0	1	22	3	0	1	0	Nodal tuberculosis	1	212	2		4	0	0		0	0		1	4	0	0	Psychiatric diseases
0	1	34	1	3	0			1	1	1	1	Extrapulmonary TB	1	Psychiatric diseases		87	1	0	0	0			0	0	0	0	4	21	3	0	1	0	Nodal tuberculosis	1	87			4	1	0		0	0		1	4	0	0	Psychiatric diseases
0	0	25	1	3	0			0	1	1	1	Extrapulmonary TB	1	Psychiatric diseases		61	1	0	0	0			0	0	0	0	4	25	3	0	1	0	Nodal tuberculosis	1	61			4	1	0		1	0		0	4	0	0	Psychiatric diseases
0	1	25	1	6	0	0	1	0	1	1	1	Extrapulmonary TB	1	Psychiatric diseases			1	0	0	0		19	0	19	0	0	3	39	4	0	1	0	Nodal tuberculosis	1			1	4	1	1	1	0	0	0	1	4	1	0	Psychiatric diseases
0	1	26	1	6	0			0	0	1	1	Extrapulmonary TB	1	TB meningitis			0	0	0	1	1		0	0	0	0	4	5	0	0	1	0	TB meningitis	1				4	1	0		0	0		0	4	1	0	TB meningitis
0	0	54	1	6	0			0	0	1	1	Extrapulmonary TB	1	Miliary TB		64	1	0	0	0			0	0	0	0	4	21	3	0	1	0	Miliary TB	1	64			4	1	0		0	0		1	4	0	0	Miliary TB
0	1	84	1	3	0			0	0	1	1	Extrapulmonary TB	1	Miliary TB		255	0	0	0	0			0	0	0	1	24	15	2	0	1	0	Miliary TB	1	255			4	1	0		1	0		1	4	0	0	Miliary TB
0	0	43	0	6	0	0	0	0	0	1	1	Extrapulmonary TB	1	Miliary TB		75	1	0	0	1	1	2	0	2	1	1	12	13	1	0	1	0	Miliary TB	1			1	4	1	0	0	1	1	1	1	3	0	0	Miliary TB
0	1	39	1	4	0			0	0	1	1	Extrapulmonary TB	1	Miliary TB		306	1	0	0	0			0	0	1	0	4	35	4	0	1	0	Miliary TB	1	306			4	1	0		0	0		1	3	0	0	Miliary TB
0	1	24	0	5	1	1	0	1	1	1	1	Extrapulmonary TB	1	Miliary TB		222	0	0	0	0		6	0	6	0	1	20	16	2	0	0	0	Miliary TB	1			0	4	0	0	0	0	0	0	0	3	1	0	Miliary TB
0	1	33	1	6	0			0	0	1	1	Extrapulmonary TB	1	Miliary TB			0	0	0	1	1		0	0	0	1	28	17	2	1	1	0	Miliary TB	1				4	1	0		0	0		0	4	1	0	Miliary TB
0	1	20	0	4	0			1	0	1	1	Extrapulmonary TB	1	Peritoneal TB		117	1	0	1	0			0	0	0	1	12	28	4	0	1	0	Peritoneal TB	1	117			4	1	0		1	0		0	3	1	0	Peritoneal TB
0	0	42	0	5	1	1	0	0	0	1	1	Extrapulmonary TB	1	Pleural TB		261	1	0	0	0		4	0	4	0	1	8	15	2	1	1	0	Pleural TB	1	223		0	4	0	0	0	1	0	0	1	1	1	0	Pleural TB
0	1	22	1	3	0			0	0	1	1	Extrapulmonary TB	1	Pleural TB		134	0	0	0	0			0	0	0	0	4	21	3	0	1	0	Pleural TB	1	134			4	1	0		0	0		0	4	1	0	Pleural TB
1	0	51	0	6	1			0	0	0	3	Extrapulmonary TB	1	Pleural TB			0	0	0	0		6	0	6	0	1	8	16	2	1	0	0	Pleural TB	1	92	2		4	0	0		0	0		1	4	1	0	Pleural TB
0	1	28	1	4	0			0	0	1	1	Extrapulmonary TB	1	Pleural TB		184	0	0	0	0			0	0	0	0	4	25	3	1	1	0	Pleural TB	1	184			4	1	0		0	0		1	4	1	0	Pleural TB
0	1	35	1	4	0			0	0	1	1	Extrapulmonary TB	1	Pleural TB		109	1	0	0	0			0	0	0	0	2	26	3	1	1	0	Pleural TB	1	109			4	1	0		0	0		1	4	1	0	Pleural TB
0	1	45	1	6	0			0	0	1	1	Extrapulmonary TB	1	Pleural TB			0	0	0	0			0	0	0	0	4	18	2	0	1	0	Pleural TB	1				4	1	0		0	0		1	4	1	0	Pleural TB
0	1	24	1	5	0			0	0	1	1	Extrapulmonary TB	1	Pleural TB		204	0	0	0	0			0	0	0	1	16	26	3	1	1	0	Pleural TB	1	204			4	1	0		0	0		0	4	1	0	Pleural TB
0	1	36	1	4	0			0	0	1	1	Extrapulmonary TB	1	Urogenital tuberculosis		183	0	0	0	0			0	0	1	0	4	43	4	0	1	0	Urogenital tuberculosis	1	183			4	1	0		0	0		1	4	0	0	Urogenital tuberculosis
1	0	36	0	6	1			0	0	0	2	Extrapulmonary TB	1	TB spondylitis			0	0	0	0		2	0	2	0	0	1	11	1	0	1	0	TB spondylitis	1	1043	1		4	0	0		1	0		0	4	1	0	TB spondylitis
0	1	35	1	3	0	0	1	0	0	1	1	Pulmonary TB	1	Pulmonary TB		71	0	0	0	0		32	0	32	1	0	4	16	2	0	1	0	Pulmonary TB	1			1	3	1	1	1	0	0	0	1	3	1	0	Pulmonary TB
0	1	26	0	5	0	0	1	0	0	1	1	Pulmonary TB	1	Pulmonary TB		76	0	0	0	0		0	0	0	0	0	4	15	2	0	1	0	Pulmonary TB	1	67		1	3	1	0	0	0	0	0	0	3	1	0	Pulmonary TB
0	1	43	1	4	0			0	0	1	1	Pulmonary TB	1	Pulmonary TB		141	1	0	0	0			0	0	0	0	4	28	4	0	1	0	Pulmonary TB	1	141			3	1	0		1	0		1	3	1	0	Pulmonary TB
0	1	35	1	5	0			0	0	1	1	Pulmonary TB	1	Pulmonary TB		126	1	0	0	0			0	0	0	0	0.4	27	3	0	1	0	Pulmonary TB	1	126			4	1	0		0	0		1	3	1	0	Pulmonary TB
0	1	33	0	4	0			0	0	1	1	Pulmonary TB	1	Pulmonary TB		68	1	0	0	0			0	0	0	0	3	65	4	0	1	0	Pulmonary TB	1	68			3	1	0		0	0		1	3	1	0	Pulmonary TB
0	1	45	1	0	1	1	0	0	0	1	1	Pulmonary TB	1	Pulmonary TB		511	1	0	0	0		254	0	254	0	1	12	15	2	1	1	0	Pulmonary TB	1	117		0	3	0	0	0	0	0	0	0	3	1	0	Pulmonary TB
0	1	24	1	3	0			0	0	1	1	Pulmonary TB	1	Pulmonary TB		94	1	0	0	0			0	0	0	1	8	42	4	0	1	0	Pulmonary TB	1	94			3	1	0		0	0		0	3	1	0	Pulmonary TB
1	1	50	0	5	1			0	0	0	2	Pulmonary TB	1	Pulmonary TB			0	0	0	0		2	0	2	0	0	1	13	1	1	0	0	Pulmonary TB	1	185	1		3	0	0		0	0		1	3	0	0	Pulmonary TB
0	1	46	1	2	0			0	0	1	1	Pulmonary TB	1	Pulmonary TB		151	0	0	0	0			0	0	0	1	16	42	4	0	1	0	Pulmonary TB	1	151			4	1	0		0	0		1	4	1	0	Pulmonary TB
1	0	21	0	3	1			1	0	0	2	Pulmonary TB	1	Pulmonary TB		44	1	0	0	0		2	0	2	0	0	1	55	4	0	0	0	Pulmonary TB	1	63	1		3	0	0		1	0		1	3	0	0	Pulmonary TB
0	1	35	1	3	0			0	0	1	1	Pulmonary TB	1	Pulmonary TB		20	1	0	0	0			0	0	0	1	44	39	4	1	1	0	Pulmonary TB	1	20			3	1	0		0	0		1	3	1	0	Pulmonary TB
1	0	43	0	4	1			0	0	0	4	Pulmonary TB	1	Pulmonary TB		186	0	0	0	0		55	0	55	1	0	0.1	4	0	0	1	0	Pulmonary TB	1	200	3		4	0	0		1	0		1	4	0	0	Pulmonary TB
0	1	23	1	4	0			0	0	1	1	Pulmonary TB	1	Pulmonary TB		218	1	0	0	1	1		0	0	0	1	20	78	4	1	1	0	Pulmonary TB	1	218			3	1	0		0	0		0	3	0	0	Pulmonary TB
0	1	26	0	6	0			0	0	1	1	Pulmonary TB	1	Pulmonary TB			0	0	0	1	1		0	0	1	1	12	5	0	1	1	0	Pulmonary TB	1				4	1	0		0	0		1	4	1	0	Pulmonary TB
0	1	31	1	5	1	1	0	1	1	1	1	Pulmonary TB	1	Pulmonary TB		566	0	0	1	0		4	0	4	1	0	1	11	1	0	1	0	Pulmonary TB	1			0	4	0	0	0	0	0	0	0	4	1	0	Pulmonary TB
0	0	25	0	2	0	0	1	0	0	1	1	Pulmonary TB	1	Pulmonary TB		6	0	0	0	1	1	0	0	0	0	0	4	5	0	0	1	0	Pulmonary TB	1	6		1	3	1	0	0	0	0	0	0	3	1	0	Pulmonary TB
0	1	33	1	5	0	0	1	0	0	1	1	Pulmonary TB	1	Pulmonary TB		31	1	0	0	0		0	0	0	0	0	3	13	1	0	0	0	Pulmonary TB	1	31		1	3	1	0	0	0	0	0	1	3	1	0	Pulmonary TB
0	1	46	1	0	0			0	0	1	1	Pulmonary TB	1	Pulmonary TB		142	1	0	0	0			0	0	1	1	24	79	4	1	1	0	Pulmonary TB	1	142			3	1	0		1	0		0	3	1	0	Pulmonary TB
1	1	27	1	5	1			0	0	0	2	Pulmonary TB	1	Pulmonary TB		392	1	0	0	0		27	0	27	0	0	4	28	4	0	1	1	Pulmonary TB	1	318	1		3	0	0		0	0		0	3	1	0	Pulmonary TB
[truncated: 5 more columns]
